# Supplementary material for: Bisegmental posterior stabilisation of thoracolumbar fractures with polyaxial pedicle screws: Does additional balloon kyphoplasty retain vertebral height?
Source: PLoS One. 2020 May 18;15(5):e0233240. doi: 10.1371/journal.pone.0233240 (PMC7233542; doi:10.1371/journal.pone.0233240)
Supplement: S1 Data — (XLSX) [file pone.0233240.s001.xlsx]

## Sheet: Tabelle1
#	kyphoplasty	age	mo untill FU	prä OP lokal	post OP lokal	3 OP lokal	pre MEX lokaler Kyphosewinkel	prä OP segmental	post OP segmental	3 OP segmental	pre MEX segmentaler Kyphosewinkel	VBCR preOP	VBCR postOP	VBCR 3months postOP	VBCR preMEX	AVBC preOP	AVBC postOP	AVBC 3 months postOP	AVBC AK pre MEX	sex	fx vertebra	kg	cm	Classification	Amount of cement	VAS at trauma	VAS at FU
3	0	63		13.5	6.9		8.4	9.1	2.2		15.1	0.727915	0.863309			75.4579	91.954			0	12			a3	6	8
7	0	46		8.2	4.4			3.2	9			0.803089	0.639118			73.3686	68.6391			0	3			a3	6	9
9	0	48	33.5	11.7	8.8	10.1	19.5	9.8	2.2	5.6	14.4	0.838828	0.780669	0.870307	0.79661	94.824	84.1683	82.2581	76.9231	1	1	60	170	a3	4	9	1
13	0	19		5.9	6.1			6.5	10.1			0.888476	0.882759			84.3034	91.4286			0	2			A1	6	6
18	0	61	24.5	4.6	2.5	13.8	5.2	22.6	20.6	0.8	11.7	1.04264	1.04906	0.649123	0.65251	88.4868	90.7015	40.6036	42.0398	1	3	49	160	a3	6	6	1
26	0	26	18.5833	15.1	4.9	11.8		12.2	1.1	8.8		0.771429	0.917323	0.757377	0.785075	75.7515	95.4918	80.0693	81.677	1	12	48	162	a3	6	5	3
27	0	40	50.3333	16.6	5.3	0.7		0.4	17.7	9.1		0.646341	1.088	1.10101	1.06731	57.2973	99.0893	95.1965	95.4155	1	2	60	156	a3	6	9	4
31	0	50	18.5833	25.5	3.1	16.4	17.9	26.8	7.6	28.7	0.5	0.261062	0.898678	0.611486	0.457746	28.0285	92.3077	61.1486	48.5075	0	12	78	175	a3	6	8	2
34	0	63		3.1	1.5			5.8	7.1			0.94898	1			79.6574	106.114			1	12			a3	3	7
36	0	37	10.75	4	3.5	5.7	4.1	15	5.8	10.2	11.3	0.967078	0.932836	0.84		92.7022	98.6193	87.9227		1	12	60	178	a3	6	6	3
42	0	24	60.5	7.8	2	7.5	9.2	1.3	11.6	6.2	1.6	0.830769	1.16803	0.859701	0.826389	69.79	98.9583	76.9025	77.9051	0	3			a3	5	8
44	0	51	9	15	5.4	8.2	15	8.9	7.3	4.2	17	0.681818	1.01299	0.814394	0.839216	51.6351	84.0215	64.275	64.8485	0	1	70	175	a3	6	8	5
1	1	58	123.667	5.3	0.7	13.1	11.6	3.4	1.5	16.8	15.9				0.794118	87.2072	98.1636		83.0769	0	2			a1	5	9	4
2	1	61	39.8333	6.3	4.8	1.7		20.5	24.2	15.3		0.910156	1.0669	1.02469	1.02985	78.5835	103.59	94.5869	96.3687	1	3	60	165	a2	6	6	5
4	1	66	4.91667	17.6	4.7	17.4	10.4	16.3	5.4	17.2	17.4	0.598802	0.929104	0.623145	0.847518	67.3401	113.959	71.6724	77.9772	1	1	61	164	a2	6
6	1	55	22.6667	12.1	8.5	17.5	12.5	10	5.7	14.6	0.4	0.784314	0.853383	0.566563	0.656442	85.8369	93.9959	60.7973	72.0539	1	12			a2	6
8	1	52		5.4	1.9		16.2	11.8	17.4		16.4	0.893082	0.989761			91.1717	101.576			0	2	110	186	A2	6	8	4
10	1	55	9.75	23.4	11.8	16.4		20.1	6.4	21.6		0.5	0.775194	0.622517	0.572016	48.4725	78.125	62.7713	45.799	1	12	79	175	a3	6	7	4
11	1	52	9.75	14.5	17	7.6		3.2	5.4	4.3		0.746667	0.71131	0.796825		63.6364	69.4767	81.2298		1	2	54	170	a3	6	6	4
12	1	38	63.4167	13.3	2.9	2.6	23.1	4.4	13.2	13.5	31.9	0.766187	0.923875	1.09477	0.924051	78.5978	97.9817	91.2807	85.3801	1	2	60	164	a3	6	9	3
14	1	62		12.1	5.5		12	8.6	4.3		15.8	0.693277	0.988462			62.5	1.73842			1	1	90	162	a3	4	5	3
15	1	42		13.7	2.3		7.5	2.1	10		6.3	0.759825	0.971429			66.1597	89.9811			1	12	62	165	a3	6	8	1
17	1	43	9.08333	19	0.6	14.2		16.2	5.1	11.1		0.599057	1.0049	0.667954		50	82	57.0016		1	1	48	160	a3	6	8
20	1	59	24.0833	18.5	12.1	15.6		5.1	7	18.8		0.454918	0.673228	0.653374		42.2053	64.6503	66.5625		0	2			a3	5	7	1
21	1	41	26.25	14.9	5.8	10.5		12.2	0.9	8.2		0.711744	0.899329	0.691877	0.779891	71.9424	97.1014	76.4706	81.4184	0	1	86	183	a3	3	6	3
24	1	63	72.25	10.2	2.6	8.1	3.2	4	20.5	6.7	1	0.814655	1.06667	0.814978	1.12903	68.4783	89.6673	65.7194	102.083	1	3	57	160	a3	6	6
25	1	37		13.9	1.7		11.6	9.5	6.4		10.6	0.700441	0.960317			61.2717	96.0317			1	1			a3	6	8	4
29	1	53	82.75	11.2	4.3	7.3	0.2	2.3	11	3.8	4.8	0.809524	0.914966	0.84022	0.907216	79.732	91.9658	80.5812	82.8885	1	2	77	173	a1	6	7	1
32	1	53	36.75	11.1	2	7.9	23.6	3.3	10.1	3.1	22.7	0.788793	1.03814	0.850794	0.838188	70.6564	94.5946	82.5886	79.8151	1	2	53	160	a3	4	8	1
33	1	60	15.0833	4.4	1.1	18		2	7.8	11.1		1.47059	1.01014	0.59697	0.658915	120.968	99.0066	59.7876	67.1937	0	1	102	190	a1	6	8	4
35	1	21	23.8333	14.9	5.5			13.3	0.1			0.767213	0.885906		0.918644	85.0909	97.597		74.0437	1	1	72	179	a3	6	5	2
37	1	55	25	8.4	1.2	14		3.6	9.3	6.5		0.905512	1.02326	0.725373	0.941392	91.0891	102.524	83.3619	81.8471	1	2	55	165	a3	6	9	3
38	1	61	66.9167	13.1	7.4	12.3	12.3	10	1.9	12.1	16.5	0.77619	0.840517	0.676056	0.798561	70.8696	82.9787	67.2504	78.169	1	12	50	158	a3	5	7	2
39	1	64	9.41667	16	21	14.4		4.7	14.5	25.5		0.773109	0.651877	0.701068		75.4098	64.966	67.931		1	1	45	160	a3	6	6
40	1	61	33.1667	8	1.4	13.6	10.6	4.2	2.1	9.1	7.4	0.776557	0.98513	0.748538	0.704225	73.6111	94.306	73.7752	58.3942	0	1			a3	6	5
43	1	47	9.41667	8.5	3.2	6	7.3	4.5	11.7	2.9	5	0.751969	1.03358	0.87538		67.0175	96.8531	84.5815		1	2			a3	6	7
45	1	56	11.6667	14.8	3.8	4.6		15.2	5	7.8		0.622727	1.07763	0.888325	0.748062	58.6724	94.9698	73.9958	61.465	1	1			a3	6
46	1	60	9.16667	11.5	2.7	18	12.9	9.6	0.6	24.7	9	0.799127	1.09292	0.662295		75.4639	100.407	71.1268		1	12			a3	6		1
48	1	24		14.9	2.9	8.9	11.4	16.1	3.7	2.7	19.7	0.752896	0.970037	0.905775	0.960396	73.0337	97.5518	87.7761	109.605	1	1	49	163	a3	6		2
49	1	63	12.4167	4.3	3.5	5.6		9.1	3.2	5.8		0.930041	1.02532	0.919414		82.9358	91.0112	80.0638		1	1	80	170	a2	6	7	3
50	1	55	28.8333	14.5	5	9.8		1.8	8.1	3.6		0.695312	0.882353	0.77492	0.821958	63.0088	79.0861	75.4304	77.591	0	2	84	182	a3	6
51	1	61	51.25	4	2.8	6.4	4.8	2.4	9.2	13	1.6	0.890756	1.02024	0.861017	0.938182	80.4554	96	76.0479	76.3314	0	2			a2	6
